# Supplementary material for: Iron Metabolism in Aminolevulinic Acid-Photodynamic Therapy with Iron Chelators from the Thiosemicarbazone Group
Source: Int J Mol Sci. 2024 Sep 28;25(19):10468. doi: 10.3390/ijms251910468 (PMC11476630; doi:10.3390/ijms251910468)
Supplement: Supplementary file 1 [file ijms-25-10468-s001.zip]

Archive with 1 entries (1 files):
- ijms-3193395-supplementary.pdf
